# Supplementary material for: Affinity Tag Coating Enables Reliable Detection of Antigen-Specific B Cells in Immunospot Assays
Source: Cells. 2021 Jul 21;10(8):1843. doi: 10.3390/cells10081843 (PMC8394687; doi:10.3390/cells10081843)
Supplement: Supplementary file 1 [file cells-10-01843-s001.zip]

Archive with 1 entries (1 files):
- cells-1265064-supplementary.pdf
